# Supplementary material for: A Psychometric Network Analysis of CHC Intelligence Measures: Implications for Research, Theory, and Interpretation of Broad CHC Scores “Beyond g”
Source: J Intell. 2023 Jan 16;11(1):19. doi: 10.3390/jintelligence11010019 (PMC9865475; doi:10.3390/jintelligence11010019)
Supplement: Supplementary file 1 [file jintelligence-11-00019-s001.zip]

Archive with 1 entries (1 files):
- jintelligence-2008396-supplementary.pdf
